# Supplementary material for: SmCL3, a Gastrodermal Cysteine Protease of the Human Blood Fluke Schistosoma mansoni
Source: PLoS Negl Trop Dis. 2009 Jun 2;3(6):e449. doi: 10.1371/journal.pntd.0000449 (PMC2685030; doi:10.1371/journal.pntd.0000449)
Supplement: Figure S1 — Cystoscape analysis file containing sequences. You have to download Cytoscape v2.4.1 program at http://www.cytoscape.org/index.php (0.13 MB ZIP) [file pntd.0000449.s001.zip]

Archive with 1 entries (1 files):
- Figure S1.cys
